# Supplementary material for: Pain-Related White-Matter Changes Following Mild Traumatic Brain Injury: A Longitudinal Diffusion Tensor Imaging Pilot Study
Source: Diagnostics (Basel). 2025 Mar 6;15(5):642. doi: 10.3390/diagnostics15050642 (PMC11898438; doi:10.3390/diagnostics15050642)
Supplement: Supplementary file 1 [file diagnostics-15-00642-s001.zip]

Archive with 1 entries (1 files):
- diagnostics-3460294-supplementary.pdf
